# Supplementary material for: Methodological and aerobic capacity adaptations of high‐intensity interval training at different altitudes in distance runners: A comprehensive meta‐analysis
Source: Physiol Rep. 2025 May 1;13(9):e70349. doi: 10.14814/phy2.70349 (PMC12045700; doi:10.14814/phy2.70349)
Supplement: Supplementary file 1 — Appendix S1. [file PHY2-13-e70349-s001.zip]

Archive with 2 entries (2 files):
- PHYSREP-2024-12-842-file002.docx
- PHYSREP-2024-12-842-file003.docx
